# Supplementary material for: A new species of Leiochrides from the Korean subtidal waters with notes on the taxonomic status of the genus Pseudomastus (Annelida, Capitellidae)
Source: Zookeys. 2017 Jul 17;(685):91–103. doi: 10.3897/zookeys.685.12700 (PMC5646665; doi:10.3897/zookeys.685.12700)
Supplement: XML Treatment for Leiochrides [file zookeys.685.12700-treatment1.xml]

<!DOCTYPE tp:taxon-treatment
  PUBLIC "-//TaxonX//DTD Taxonomic Treatment Publishing DTD v0 20100105//EN" "tax-treatment-NSO.dtd">
<tp:taxon-treatment xmlns:tp="http://www.plazi.org/taxpub"><tp:treatment-meta><kwd-group><label>Taxon classification</label><kwd><named-content xmlns:xlink="http://www.w3.org/1999/xlink" content-type="kingdom">Animalia</named-content></kwd><kwd><named-content xmlns:xlink="http://www.w3.org/1999/xlink" content-type="order">Annelida</named-content></kwd><kwd><named-content xmlns:xlink="http://www.w3.org/1999/xlink" content-type="family">Capitellidae</named-content></kwd></kwd-group><mixed-citation publication-type="journal"><person-group><name><surname>Jeong</surname><given-names>Man-Ki</given-names></name><name><surname>Wi</surname><given-names>Jin Hee</given-names></name><name><surname>Suh</surname><given-names>Hae-Lip</given-names></name></person-group><article-title>A new species of <italic><tp:taxon-name><tp:taxon-name-part taxon-name-part-type="genus" reg="Leiochrides">Leiochrides</tp:taxon-name-part></tp:taxon-name></italic> from the Korean subtidal waters with notes on the taxonomic status of the genus <italic><tp:taxon-name><tp:taxon-name-part taxon-name-part-type="genus" reg="Pseudomastus">Pseudomastus</tp:taxon-name-part></tp:taxon-name></italic> (<tp:taxon-name><tp:taxon-name-part taxon-name-part-type="phylum">Annelida</tp:taxon-name-part></tp:taxon-name>, <tp:taxon-name><tp:taxon-name-part taxon-name-part-type="family">Capitellidae</tp:taxon-name-part></tp:taxon-name>)</article-title><source>Zookeys</source><day>17</day><month>7</month><year>2017</year><volume>2017</volume><issue>685</issue><fpage>91</fpage><lpage>103</lpage><pub-id pub-id-type="doi">10.3897/zookeys.685.12700</pub-id></mixed-citation></tp:treatment-meta><tp:nomenclature><label>Genus</label><tp:taxon-name>
              <tp:taxon-name-part taxon-name-part-type="genus" reg="Leiochrides">Leiochrides</tp:taxon-name-part>
            </tp:taxon-name><tp:taxon-authority>Augener, 1914</tp:taxon-authority><tp:nomenclature-citation-list><tp:nomenclature-citation><tp:taxon-name>
                  <tp:taxon-name-part taxon-name-part-type="genus" reg="Pseudomastus">Pseudomastus</tp:taxon-name-part>
                </tp:taxon-name><comment>Capaccioni-Azzati &amp; Martin, 1992: 247–249, figs 1a–h, 2a–f. <bold>Syn. n.</bold></comment></tp:nomenclature-citation></tp:nomenclature-citation-list></tp:nomenclature><tp:treatment-sec sec-type="type species" id="SECID0EUOAC"><title>Type species.</title><p>
              <italic><tp:taxon-name><tp:taxon-name-part taxon-name-part-type="genus" reg="Leiochrides">Leiochrides</tp:taxon-name-part> <tp:taxon-name-part taxon-name-part-type="species" reg="australis">australis</tp:taxon-name-part></tp:taxon-name></italic> Augener, 1914</p></tp:treatment-sec><tp:treatment-sec sec-type="type locality" id="SECID0EFPAC"><title>Type locality.</title><p>Western Australia</p><!--PageBreak--></tp:treatment-sec><tp:treatment-sec sec-type="Generic diagnosis" id="SECID0ELPAC"><title>Generic diagnosis</title><p>(modified after <xref ref-type="bibr" rid="B15">Green 2002</xref>). Thorax with 13 segments including an achaetous peristomium and 12 chaetigers with capillary chaetae. Chaetiger 11 and 12 may have capillary chaetae in both rami or may be transitional with capillary chaetae in notopodia and hooded hooks in neuropodia. Remaining chaetigers with hooded hooks. Parapodia reduced. Retractile branchiae may be present.</p></tp:treatment-sec><ref-list><ref id="B15"><mixed-citation xmlns:xlink="http://www.w3.org/1999/xlink" xlink:type="simple">
          <person-group><name name-style="western"><surname>Green</surname><given-names>K</given-names></name></person-group> (<year>2002</year>) <article-title><tp:taxon-name><tp:taxon-name-part taxon-name-part-type="family">Capitellidae</tp:taxon-name-part></tp:taxon-name> (<tp:taxon-name><tp:taxon-name-part taxon-name-part-type="class">Polychaeta</tp:taxon-name-part></tp:taxon-name>) from the Andaman Sea.</article-title> <source>Phuket Marine Biological Center Special Publication</source> <volume>24</volume>: <fpage>249</fpage>–<lpage>343</lpage>.</mixed-citation></ref></ref-list></tp:taxon-treatment>
