# Supplementary material for: A new species of Leiochrides from the Korean subtidal waters with notes on the taxonomic status of the genus Pseudomastus (Annelida, Capitellidae)
Source: Zookeys. 2017 Jul 17;(685):91–103. doi: 10.3897/zookeys.685.12700 (PMC5646665; doi:10.3897/zookeys.685.12700)
Supplement: XML Treatment for Leiochrides yokjidoensis [file zookeys.685.12700-treatment2.xml]

<!DOCTYPE tp:taxon-treatment
  PUBLIC "-//TaxonX//DTD Taxonomic Treatment Publishing DTD v0 20100105//EN" "tax-treatment-NSO.dtd">
<tp:taxon-treatment xmlns:tp="http://www.plazi.org/taxpub"><tp:treatment-meta><kwd-group><label>Taxon classification</label><kwd><named-content xmlns:xlink="http://www.w3.org/1999/xlink" content-type="kingdom">Animalia</named-content></kwd><kwd><named-content xmlns:xlink="http://www.w3.org/1999/xlink" content-type="order">Annelida</named-content></kwd><kwd><named-content xmlns:xlink="http://www.w3.org/1999/xlink" content-type="family">Capitellidae</named-content></kwd></kwd-group><mixed-citation publication-type="journal"><person-group><name><surname>Jeong</surname><given-names>Man-Ki</given-names></name><name><surname>Wi</surname><given-names>Jin Hee</given-names></name><name><surname>Suh</surname><given-names>Hae-Lip</given-names></name></person-group><article-title>A new species of <italic><tp:taxon-name><tp:taxon-name-part taxon-name-part-type="genus" reg="Leiochrides">Leiochrides</tp:taxon-name-part></tp:taxon-name></italic> from the Korean subtidal waters with notes on the taxonomic status of the genus <italic><tp:taxon-name><tp:taxon-name-part taxon-name-part-type="genus" reg="Pseudomastus">Pseudomastus</tp:taxon-name-part></tp:taxon-name></italic> (<tp:taxon-name><tp:taxon-name-part taxon-name-part-type="phylum">Annelida</tp:taxon-name-part></tp:taxon-name>, <tp:taxon-name><tp:taxon-name-part taxon-name-part-type="family">Capitellidae</tp:taxon-name-part></tp:taxon-name>)</article-title><source>Zookeys</source><day>17</day><month>7</month><year>2017</year><volume>2017</volume><issue>685</issue><fpage>91</fpage><lpage>103</lpage><pub-id pub-id-type="doi">10.3897/zookeys.685.12700</pub-id></mixed-citation></tp:treatment-meta><tp:nomenclature><tp:taxon-name>
              <tp:taxon-name-part taxon-name-part-type="genus" reg="Leiochrides">Leiochrides</tp:taxon-name-part>
              <tp:taxon-name-part taxon-name-part-type="species" reg="yokjidoensis">yokjidoensis</tp:taxon-name-part>
              <object-id xmlns:xlink="http://www.w3.org/1999/xlink" content-type="zoobank" xlink:type="simple">http://zoobank.org/996ABB3E-3E71-452F-9A3E-BEE6F3015A9D</object-id>
            </tp:taxon-name><tp:taxon-status xmlns:xlink="http://www.w3.org/1999/xlink" xlink:type="simple">sp. n.</tp:taxon-status><xref ref-type="fig" rid="F2">Figs 2A–F</xref><xref ref-type="fig" rid="F3">, 3A–H</xref></tp:nomenclature><tp:treatment-sec sec-type="material" id="SECID0EYBAE"><title>Material examined.</title><p>Holotype (complete specimen): MABIKNA00145754, sex uncertain, Yokjido, <named-content xmlns:xlink="http://www.w3.org/1999/xlink" content-type="dwc:verbatimCoordinates" xlink:type="simple"><named-content content-type="geo-json" specific-use="{&#34;type&#34;:&#34;Point&#34;,&#34;coordinates&#34;:[128.360000,34.518333]}" id="NCID0EBCAE" xlink:type="simple">34°31.1’N, 128°21.6’E</named-content></named-content> (DDM), subtidal, sandy mud bottom, 53 m depth, April 2016, collector: Man-Ki Jeong. Paratypes (3 incomplete specimens): MABIKNA00145755–NA00145757, same information as holotype.</p></tp:treatment-sec><tp:treatment-sec sec-type="diagnosis" id="SECID0EGCAE"><title>Diagnosis.</title><p>Thorax with achaetigerous peristomium and 12 chaetigers. First chaetiger without neuropodia. Chaetigers 1–11 with capillary chaetae only, chaetiger 12 with notopodial capillaries and neuropodial hooks. Abdominal chaetigers with hooded hooks only. Branchiae present on posterior abdominal segments as 2–4 digitate filaments near notopodia. Approximately ten preanal chaetigers without branchiae. Pygidium with four anal cirri.</p></tp:treatment-sec><tp:treatment-sec sec-type="description" id="SECID0EEDAE"><title>Description.</title><p>One complete specimen and eight incomplete specimens. Largest specimen 27 mm long, 0.34 mm wide for 159 chaetigers. Smallest specimens 7 mm long, 0.25 mm wide for 34 chaetigers. Body thread-like, cylindrical, widest in anterior thoracic chaetigers, tapering from abdomen to pygidium. Color in alcohol yellowish or reddish brown.</p><p>
              <italic>Prostomium</italic> short, conical, wider than long, with blunt anterior end; presence of nuchal organs indistinct, eyespots not observed in preserved specimen (Figs <xref ref-type="fig" rid="F2">2A–C</xref>, <xref ref-type="fig" rid="F3">3A</xref>). Everted proboscis with numerous short, rounded, papillae, without cilia on tip of papillae (Figs <xref ref-type="fig" rid="F2">2C</xref>, <xref ref-type="fig" rid="F3">3A</xref>). Peristomium achaetigerous, wider than long, weakly biannulated and tessellated, subequal or slightly longer than first chaetiger (Figs <xref ref-type="fig" rid="F2">2A–C</xref>, <xref ref-type="fig" rid="F3">3A</xref>).</p><p>
              <italic>Thorax</italic> with 13 segments including single peristomium and 12 chaetigers (Fig. <xref ref-type="fig" rid="F2">2A–B</xref>). Thoracic segments biannulate, wider than long, with shallow intra- and inter-segmental grooves (Figs <xref ref-type="fig" rid="F2">2A–B</xref>, <xref ref-type="fig" rid="F3">3A</xref>). Anterior thoracic segments 1–5 slightly expanded and tessellated. First chaetiger uniramous with only notochaetae, both parapodia of chaetigers 1–11 and notopodia of chaetiger 12 each with 8–12 capillaries per fascicle; neuropodia of chaetiger 12 with 8 hooded hooks per fascicle (Fig. <xref ref-type="fig" rid="F2">2A</xref>). All capillary chaetae unilimbate, with narrow wing, whip-like, broad basally, and narrow apically; dorsal notochaetae without spinules on distal region of chaeta (Fig. <xref ref-type="fig" rid="F3">3B</xref>). Notopodia dorso-lateral and neuropodia ventro-lateral (Fig. <xref ref-type="fig" rid="F2">2A–B</xref>). Lateral organs distinct, oval shape, not protruding; present between notopodia and neuropodia, nearer to notopodia (Figs <xref ref-type="fig" rid="F1">1A</xref>, <xref ref-type="fig" rid="F2">2B, D</xref>). Genital pores not observed.</p><p>
              <italic>Transition</italic> between thoracic and abdominal region distinguished by change in position and type of chaetae and length of segments; abdominal segments longer and <!--PageBreak-->slightly narrower than thoracic segments, gradually smaller posteriorly; notopodial hooded hooks first present on chaetiger 13 (first abdominal chaetiger) (Fig. <xref ref-type="fig" rid="F2">2A–B</xref>). Abdominal chaetigers with hooded hooks on posterior end of segment; thoracic chaetigers with capillary chaetae or neuropodial hooks in center of segment (Fig. <xref ref-type="fig" rid="F2">2A–B</xref>).</p><p>
              <italic>Abdominal parapodial lobes</italic> slightly developed, located in posterior half of segment, well separated from each other; parapodial lobe gradually reduced posteriorly (Fig. <xref ref-type="fig" rid="F2">2A–B, D</xref>). Abdominal notopodia with 5–6 hooded hooks per fascicle; neuropodia with 8–10 hooded hooks per fascicle, 2–3 hooks on terminal segments (Fig. <xref ref-type="fig" rid="F2">2A–B</xref>).</p><p>
              <italic>Hooded hooks</italic> short, with main fang extending slightly beyond hoods; hood flared; shaft slightly enlarged like manubrium (Figs <xref ref-type="fig" rid="F2">2F</xref>, <xref ref-type="fig" rid="F3">3E</xref>). Hooks with three rows of small teeth above main fang; two in basal row, three in middle row, and 3–5 in superior rows (Figs <xref ref-type="fig" rid="F2">2E</xref>, <xref ref-type="fig" rid="F3">3F</xref>).</p><p>
              <italic>Branchiae</italic> digitiform, cylindrical, retractile; abdominal chaetiger 120–150 each with 3–5 branchiae per fascicle emerging from notopodia which lack hooks in this region; eight preanal 8 segments without branchiae (Figs <xref ref-type="fig" rid="F2">2D</xref>, <xref ref-type="fig" rid="F3">3H</xref>). Pygidium an oval ring, with four digitate caudal cirri (Figs <xref ref-type="fig" rid="F2">2D</xref>, <xref ref-type="fig" rid="F3">3H</xref>).</p><!--PageBreak--></tp:treatment-sec><tp:treatment-sec sec-type="Methyl green staining pattern" id="SECID0EMKAE"><title>Methyl green staining pattern.</title><p>
              Prostomium not stained. Peristomium and thoracic chaetigers 1–5 slightly stained in blue but rapidly fades. Chaetigers 6–9 stained blue, with narrow transverse blue speckled band near intra-segmental furrow (Fig. <xref ref-type="fig" rid="F3">3G</xref>). Post-chaetal region of chaetiger 10 and pre-chaetal region of chaetiger 11 with intense blue speckles on epidermis (Fig. <xref ref-type="fig" rid="F3">3G</xref>). Abdominal segments without distinct staining pattern.</p></tp:treatment-sec><tp:treatment-sec sec-type="etymology" id="SECID0EALAE"><title>Etymology.</title><p>The new species is named for its occurrence in Yokjido, Korea.</p></tp:treatment-sec><tp:treatment-sec sec-type="distribution" id="SECID0EFLAE"><title>Distribution.</title><p>
              <italic><tp:taxon-name><tp:taxon-name-part taxon-name-part-type="genus" reg="Leiochrides">Leiochrides</tp:taxon-name-part> <tp:taxon-name-part taxon-name-part-type="species" reg="yokjidoensis">yokjidoensis</tp:taxon-name-part></tp:taxon-name></italic> sp. n. is distributed in the subtidal habitat (53 m) of the southern part of Korea.</p><p>
              <bold>Ecology.</bold> The surface sediment is mainly composed of sandy mud with fragmented shells. <italic><tp:taxon-name><tp:taxon-name-part taxon-name-part-type="genus" reg="Mediomastus">Mediomastus</tp:taxon-name-part></tp:taxon-name></italic> Hartman, 1944 and <italic><tp:taxon-name><tp:taxon-name-part taxon-name-part-type="genus" reg="Notomastus">Notomastus</tp:taxon-name-part></tp:taxon-name></italic> M. Sars, 1851, also belonging to the <tp:taxon-name><tp:taxon-name-part taxon-name-part-type="family">Capitellidae</tp:taxon-name-part></tp:taxon-name>, also occurred at the same location.</p></tp:treatment-sec><tp:treatment-sec sec-type="remarks" id="SECID0ENMAE"><title>Remarks.</title><p>
              <italic><tp:taxon-name><tp:taxon-name-part taxon-name-part-type="genus" reg="Leiochrides">Leiochrides</tp:taxon-name-part> <tp:taxon-name-part taxon-name-part-type="species" reg="yokjidoensis">yokjidoensis</tp:taxon-name-part></tp:taxon-name></italic> sp. n. is distinct in the morphological combination of 12 thoracic chaetigers, chaetigers 1–11 with only capillary chaetae, and the last thoracic chaetiger with the notopodial capillaries and neuropodial hooks. Among the genera of <tp:taxon-name><tp:taxon-name-part taxon-name-part-type="family">Capitellidae</tp:taxon-name-part></tp:taxon-name> the presence of 12 thoracic chaetigers and neurohooks in last thoracic chaetiger are shared with <italic><tp:taxon-name><tp:taxon-name-part taxon-name-part-type="genus" reg="Leiochrides">Leiochrides</tp:taxon-name-part></tp:taxon-name></italic>, <italic><tp:taxon-name><tp:taxon-name-part taxon-name-part-type="genus" reg="Pseudomastus">Pseudomastus</tp:taxon-name-part></tp:taxon-name></italic>, and <italic><tp:taxon-name><tp:taxon-name-part taxon-name-part-type="genus" reg="Scyphoproctus">Scyphoproctus</tp:taxon-name-part></tp:taxon-name></italic> Gravier, 1904. However, <italic><tp:taxon-name><tp:taxon-name-part taxon-name-part-type="genus" reg="Scyphoproctus">Scyphoproctus</tp:taxon-name-part></tp:taxon-name></italic> is clearly separated from the new species by the presence of the unique anal plaque, acicular spines in the posterior abdomen, and two achaetous segments in the anterior part of the thorax. In this study, the new species <!--PageBreak--><!--PageBreak-->was placed under the genus <italic><tp:taxon-name><tp:taxon-name-part taxon-name-part-type="genus" reg="Leiochrides">Leiochrides</tp:taxon-name-part></tp:taxon-name></italic>, because the generic diagnosis of <italic><tp:taxon-name><tp:taxon-name-part taxon-name-part-type="genus" reg="Pseudomastus">Pseudomastus</tp:taxon-name-part></tp:taxon-name></italic> mostly agreed with that of <italic><tp:taxon-name><tp:taxon-name-part taxon-name-part-type="genus" reg="Leiochrides">Leiochrides</tp:taxon-name-part></tp:taxon-name></italic> (see details in discussion section). <italic><tp:taxon-name><tp:taxon-name-part taxon-name-part-type="genus" reg="Leiochrides">Leiochrides</tp:taxon-name-part> <tp:taxon-name-part taxon-name-part-type="species" reg="yokjidoensis">yokjidoensis</tp:taxon-name-part></tp:taxon-name></italic> sp. n. closely resembles <italic><tp:taxon-name><tp:taxon-name-part taxon-name-part-type="genus" reg="Leiochrides">L.</tp:taxon-name-part> <tp:taxon-name-part taxon-name-part-type="species" reg="hemipodus">hemipodus</tp:taxon-name-part></tp:taxon-name></italic> and <italic><tp:taxon-name><tp:taxon-name-part taxon-name-part-type="genus" reg="Pseudomastus">P.</tp:taxon-name-part> <tp:taxon-name-part taxon-name-part-type="species" reg="deltaicus">deltaicus</tp:taxon-name-part></tp:taxon-name></italic> in the presence of the neurohooks in the thorax, the uniramous first chaetiger, the two distinct basal teeth above the main fang, and the presence of the branchiae in the posterior abdomen (Table <xref ref-type="table" rid="T1">1</xref>). In particular, <italic><tp:taxon-name><tp:taxon-name-part taxon-name-part-type="genus" reg="Leiochrides">L.</tp:taxon-name-part> <tp:taxon-name-part taxon-name-part-type="species" reg="yokjidoensis">yokjidoensis</tp:taxon-name-part></tp:taxon-name></italic> sp. n. and <italic><tp:taxon-name><tp:taxon-name-part taxon-name-part-type="genus" reg="Pseudomastus">P.</tp:taxon-name-part> <tp:taxon-name-part taxon-name-part-type="species" reg="deltaicus">deltaicus</tp:taxon-name-part></tp:taxon-name></italic> correspond in the presence of multiple cirri on the pygidium (Table <xref ref-type="table" rid="T1">1</xref>). However, the new species is discriminated from <italic><tp:taxon-name><tp:taxon-name-part taxon-name-part-type="genus" reg="Pseudomastus">P.</tp:taxon-name-part> <tp:taxon-name-part taxon-name-part-type="species" reg="deltaicus">deltaicus</tp:taxon-name-part></tp:taxon-name></italic> by the following morphological characteristics: the absence of eyespots in the preserved materials, dorsal notochaetae without distal spinules, a proboscis without cilia on the tip of the papillae, the number of capillary chaetae (8–12 vs. 13–20) and neurohooks (8–10 vs. 11–12) per fascicle, the number of teeth above the main fang (8–10 vs. 7), the absence of neuropodial hooks in chaetiger 11, and the number of anal cirri (4 vs. 3). On the other hand, the holotype of <italic><tp:taxon-name><tp:taxon-name-part taxon-name-part-type="genus" reg="Leiochrides">L.</tp:taxon-name-part> <tp:taxon-name-part taxon-name-part-type="species" reg="hemipodus">hemipodus</tp:taxon-name-part></tp:taxon-name></italic> has identical chaetal arrangement to <italic><tp:taxon-name><tp:taxon-name-part taxon-name-part-type="genus" reg="Leiochrides">L.</tp:taxon-name-part> <tp:taxon-name-part taxon-name-part-type="species" reg="yokjidoensis">yokjidoensis</tp:taxon-name-part></tp:taxon-name></italic> sp. n., but it differs in the number of teeth above the main fang (3 vs. 8–10), the maximum number of branchiae per fascicle (12 vs. 5), and the species-specific MGSP (chaetigers 1–12 vs. 6–11, Table <xref ref-type="table" rid="T1">1</xref>). In addition, <italic><tp:taxon-name><tp:taxon-name-part taxon-name-part-type="genus" reg="Leiochrides">L.</tp:taxon-name-part> <tp:taxon-name-part taxon-name-part-type="species" reg="hemipodus">hemipodus</tp:taxon-name-part></tp:taxon-name></italic> has been reported only in deep basin near California, but <italic><tp:taxon-name><tp:taxon-name-part taxon-name-part-type="genus" reg="Leiochrides">L.</tp:taxon-name-part> <tp:taxon-name-part taxon-name-part-type="species" reg="yokjidoensis">yokjidoensis</tp:taxon-name-part></tp:taxon-name></italic> sp. n. was found in shallow waters of southern Korea (Table <xref ref-type="table" rid="T1">1</xref>). The paratype of <italic><tp:taxon-name><tp:taxon-name-part taxon-name-part-type="genus" reg="Leiochrides">L.</tp:taxon-name-part> <tp:taxon-name-part taxon-name-part-type="species" reg="hemipodus">hemipodus</tp:taxon-name-part></tp:taxon-name></italic> has a different chaetal arrangement (chaetigers 11–12 with neuropodial hooks) to the holotype of <italic><tp:taxon-name><tp:taxon-name-part taxon-name-part-type="genus" reg="Leiochrides">L.</tp:taxon-name-part> <tp:taxon-name-part taxon-name-part-type="species" reg="hemipodus">hemipodus</tp:taxon-name-part></tp:taxon-name></italic>, however these type specimens were almost identical in the remaining characteristics (<xref ref-type="bibr" rid="B4">Blake 2000</xref>, <xref ref-type="bibr" rid="B15">Green 2002</xref>, Table <xref ref-type="table" rid="T1">1</xref>). Generally, capitellids have developmental variation in the chaetal arrangement on the thorax, and the hooded hooks are replaced by capillaries with development (<xref ref-type="bibr" rid="B12">Fredette 1982</xref>, <xref ref-type="bibr" rid="B3">Blake 2009</xref>). Thus, the differences in chaetal arrangement between the type specimens of <italic><tp:taxon-name><tp:taxon-name-part taxon-name-part-type="genus" reg="Leiochrides">L.</tp:taxon-name-part> <tp:taxon-name-part taxon-name-part-type="species" reg="hemipodus">hemipodus</tp:taxon-name-part></tp:taxon-name></italic> may be associated with the developmental variation within a species. <xref ref-type="bibr" rid="B4">Blake (2000)</xref> had reported <italic><tp:taxon-name><tp:taxon-name-part taxon-name-part-type="genus" reg="Leiochrides">L.</tp:taxon-name-part> <tp:taxon-name-part taxon-name-part-type="species" reg="hemipodus">hemipodus</tp:taxon-name-part></tp:taxon-name></italic> from Santa Maria basin (603 m) and compared his specimens with the characteristics of the paratype of <italic><tp:taxon-name><tp:taxon-name-part taxon-name-part-type="genus" reg="Leiochrides">L.</tp:taxon-name-part> <tp:taxon-name-part taxon-name-part-type="species" reg="hemipodus">hemipodus</tp:taxon-name-part></tp:taxon-name></italic> Hartman, 1960. According to his description, <italic><tp:taxon-name><tp:taxon-name-part taxon-name-part-type="genus" reg="Leiochrides">L.</tp:taxon-name-part> <tp:taxon-name-part taxon-name-part-type="species" reg="hemipodus">hemipodus</tp:taxon-name-part></tp:taxon-name></italic> also differs from <italic><tp:taxon-name><tp:taxon-name-part taxon-name-part-type="genus" reg="Leiochrides">L.</tp:taxon-name-part> <tp:taxon-name-part taxon-name-part-type="species" reg="yokjidoensis">yokjidoensis</tp:taxon-name-part></tp:taxon-name></italic> sp. n. in the presence of a band of glands on chaetiger 6 and the shape of the branchiae (Table <xref ref-type="table" rid="T1">1</xref>).</p><fig id="F1" position="float" orientation="portrait"><label>Figure 1.</label><caption><p>Map of study area with main collection stations indicated.</p></caption><graphic xmlns:xlink="http://www.w3.org/1999/xlink" xlink:href="zookeys-685-091-g001.jpg" position="float" orientation="portrait" xlink:type="simple" id="oo_145332.jpg"/></fig><fig id="F2" position="float" orientation="portrait"><label>Figure 2.</label><caption><p>
          <italic><tp:taxon-name><tp:taxon-name-part taxon-name-part-type="genus" reg="Leiochrides">Leiochrides</tp:taxon-name-part> <tp:taxon-name-part taxon-name-part-type="species" reg="yokjidoensis">yokjidoensis</tp:taxon-name-part></tp:taxon-name></italic> sp. n. <bold>A</bold> anterior end, left lateral view <bold>B</bold> same, dorsal view <bold>C</bold> anterior end with proboscis (MABIKNA00145754), left lateral view <bold>D</bold> posterior end (MABIKNA00145754), left lateral view <bold>E–F</bold> hooded hooks from anterior abdominal notopodium. Abbreviations: ac, anal cirri; br, branchia; cc, capillary chaeta; hh, hooded hook; lo, lateral organ; mf, main fang; per, peristomium; pro, prostomium; prob, proboscis.</p></caption><graphic xmlns:xlink="http://www.w3.org/1999/xlink" xlink:href="zookeys-685-091-g002.jpg" position="float" orientation="portrait" xlink:type="simple" id="oo_145333.jpg"/></fig><fig id="F3" position="float" orientation="portrait"><label>Figure 3.</label><caption><p>
          <italic><tp:taxon-name><tp:taxon-name-part taxon-name-part-type="genus" reg="Leiochrides">Leiochrides</tp:taxon-name-part> <tp:taxon-name-part taxon-name-part-type="species" reg="yokjidoensis">yokjidoensis</tp:taxon-name-part></tp:taxon-name></italic> sp. n. <bold>A−F</bold> scanning electron micrographs <bold>A</bold> anterior end in left lateral view <bold>B</bold> chaetigers 4–5 in left dorsolateral view <bold>C</bold> chaetigers 11–12 in left lateroventral view <bold>D</bold> chaetiger 15 in left lateral view <bold>E</bold> notopodial hooded hooks of chaetiger 16 <bold>F</bold> neuropodial hooded hooks of chaetiger 16 in frontal view <bold>G–H</bold> photomicrographs <bold>G</bold> thorax and anterior abdomen, right lateral view showing methyl green staining reaction <bold>H</bold> posterior end of body in left lateral view (MABIKNA00145754). Abbreviations: ac, anal cirri; br, branchia; cc, capillary chaeta; ch, chaetiger; hh, hooded hook; lo, lateral organ; mf, main fang; per, peristomium; pro, prostomium</p></caption><graphic xmlns:xlink="http://www.w3.org/1999/xlink" xlink:href="zookeys-685-091-g003.jpg" position="float" orientation="portrait" xlink:type="simple" id="oo_145334.jpg"/></fig><table-wrap id="T1" position="float" orientation="portrait"><label>Table 1.</label><caption><p>Morphological comparison between <italic><tp:taxon-name><tp:taxon-name-part taxon-name-part-type="genus" reg="Leiochrides">L.</tp:taxon-name-part> <tp:taxon-name-part taxon-name-part-type="species" reg="yokjidoensis">yokjidoensis</tp:taxon-name-part></tp:taxon-name></italic> sp. n. and most related species. A: absent; P: present; C: capillary chaeta; H: hooded hook; L: length; W: width; Ch: chaetiger; incomp: incomplete specimen; no: notopodia; neu: neuropodia; NM: not mentioned.</p></caption><table id="TID0EIDAG" rules="all"><tbody><tr><th rowspan="2" colspan="1">Species</th><th rowspan="2" colspan="1">Overall size (L/W, mm)</th><th rowspan="2" colspan="1">Eyes</th><th rowspan="2" colspan="1">Thoracic chaetal arrangement</th><th rowspan="1" colspan="2">No. of chaetae per fascicle</th><th rowspan="2" colspan="1">Dental structure of hooks</th><th rowspan="2" colspan="1">Special character</th><th rowspan="2" colspan="1">No. of branchiae per fascicle</th><th rowspan="2" colspan="1">No. of anal cirri</th><th rowspan="2" colspan="1">Methyl green staining pattern</th><th rowspan="2" colspan="1">Locality</th><th rowspan="2" colspan="1">References</th></tr><tr><th rowspan="1" colspan="1">Thorax</th><th rowspan="1" colspan="1">Abdomen</th></tr><tr><td rowspan="1" colspan="1">
              <italic><tp:taxon-name><tp:taxon-name-part taxon-name-part-type="genus" reg="Leiochrides">L.</tp:taxon-name-part> <tp:taxon-name-part taxon-name-part-type="species" reg="hemipodus">hemipodus</tp:taxon-name-part></tp:taxon-name></italic> (Holotype)</td><td rowspan="1" colspan="1">30–40/1–2<break/> (incomp.)</td><td rowspan="1" colspan="1">A</td><td rowspan="1" colspan="1">no: 12C<break/> neu: 11C+1H</td><td rowspan="1" colspan="1">NM</td><td rowspan="1" colspan="1">NM</td><td rowspan="1" colspan="1">2 rows (2/1)</td><td rowspan="1" colspan="1"/><td rowspan="1" colspan="1">3–12<break/> (sometimes bifurcated)</td><td rowspan="1" colspan="1">NM</td><td rowspan="1" colspan="1">Ch 1–12</td><td rowspan="1" colspan="1">San Pedro basin, California<break/> (887m)</td><td rowspan="1" colspan="1">
                      <xref ref-type="bibr" rid="B19">Hartman (1960)</xref>;<break/> <xref ref-type="bibr" rid="B15">Green (2002)</xref></td></tr><tr><td rowspan="1" colspan="1">
              <italic><tp:taxon-name><tp:taxon-name-part taxon-name-part-type="genus" reg="Leiochrides">L.</tp:taxon-name-part> <tp:taxon-name-part taxon-name-part-type="species" reg="hemipodus">hemipodus</tp:taxon-name-part></tp:taxon-name></italic> (Paratype &amp; its related sp.)</td><td rowspan="1" colspan="1">?/1</td><td rowspan="1" colspan="1">A</td><td rowspan="1" colspan="1">no: 12C<break/> neu: 10C+2H</td><td rowspan="1" colspan="1">NM</td><td rowspan="1" colspan="1">NM</td><td rowspan="1" colspan="1">2 rows (2/1)</td><td rowspan="1" colspan="1">Glands on chaetiger 6</td><td rowspan="1" colspan="1">ca. ~15<break/> (in fig. 4.9; branched)</td><td rowspan="1" colspan="1">0</td><td rowspan="1" colspan="1">Ch 1–12</td><td rowspan="1" colspan="1">Santa Maria basin, California<break/> (603m)</td><td rowspan="1" colspan="1">
                      <xref ref-type="bibr" rid="B4">Blake (2000)</xref>
                    </td></tr><tr><td rowspan="1" colspan="1">
              <italic><tp:taxon-name><tp:taxon-name-part taxon-name-part-type="genus" reg="Leiochrides">L.</tp:taxon-name-part> <tp:taxon-name-part taxon-name-part-type="species" reg="yokjidoensis">yokjidoensis</tp:taxon-name-part></tp:taxon-name></italic> sp. n.</td><td rowspan="1" colspan="1">27/0.34</td><td rowspan="1" colspan="1">A</td><td rowspan="1" colspan="1">no: 12C<break/> neu: 11C+1H</td><td rowspan="1" colspan="1">8–12(C)<break/> 8(H)</td><td rowspan="1" colspan="1">no: 5–6(H)<break/> neu: 8–10(H)</td><td rowspan="1" colspan="1">3 rows<break/> (2/3/3–5)</td><td rowspan="1" colspan="1"/><td rowspan="1" colspan="1">3–5<break/> (palmate)</td><td rowspan="1" colspan="1">4</td><td rowspan="1" colspan="1">Ch 6–11</td><td rowspan="1" colspan="1">Korea<break/> (~43m)</td><td rowspan="1" colspan="1">This study</td></tr><tr><td rowspan="1" colspan="1">
              <italic><tp:taxon-name><tp:taxon-name-part taxon-name-part-type="genus" reg="Pseudomastus">P.</tp:taxon-name-part> <tp:taxon-name-part taxon-name-part-type="species" reg="deltaicus">deltaicus</tp:taxon-name-part></tp:taxon-name></italic>
            </td><td rowspan="1" colspan="1">50/0.7</td><td rowspan="1" colspan="1">P</td><td rowspan="1" colspan="1">no: 12C<break/> neu: 10C+2H</td><td rowspan="1" colspan="1">13–20(C)<break/> 12(H)</td><td rowspan="1" colspan="1">11–12(H)</td><td rowspan="1" colspan="1">3 rows (2/1/4)</td><td rowspan="1" colspan="1">Distal spinules on notopodial capillaries</td><td rowspan="1" colspan="1">2–4</td><td rowspan="1" colspan="1">3</td><td rowspan="1" colspan="1">NM</td><td rowspan="1" colspan="1">Spain<break/> (~6m)</td><td rowspan="1" colspan="1">Capaccioni-Azzati and Martin (<xref ref-type="bibr" rid="B5">1992</xref>)</td></tr></tbody></table></table-wrap></tp:treatment-sec><ref-list><ref id="B19"><mixed-citation xmlns:xlink="http://www.w3.org/1999/xlink" xlink:type="simple">
          <person-group><name name-style="western"><surname>Hartman</surname><given-names>O</given-names></name></person-group> (<year>1960</year>) <article-title>Systematic account of some marine invertebrate animals from the deep basins off southern California.</article-title> <source>Allan Hancock Pacific Expeditions</source> <volume>22</volume>: <fpage>69</fpage>–<lpage>216</lpage>. <ext-link xlink:type="simple" ext-link-type="uri" xlink:href="http://www.biodiversitylibrary.org/part/92921#/summary">http://www.biodiversitylibrary.org/part/92921#/summary</ext-link></mixed-citation></ref><ref id="B15"><mixed-citation xmlns:xlink="http://www.w3.org/1999/xlink" xlink:type="simple">
          <person-group><name name-style="western"><surname>Green</surname><given-names>K</given-names></name></person-group> (<year>2002</year>) <article-title><tp:taxon-name><tp:taxon-name-part taxon-name-part-type="family">Capitellidae</tp:taxon-name-part></tp:taxon-name> (<tp:taxon-name><tp:taxon-name-part taxon-name-part-type="class">Polychaeta</tp:taxon-name-part></tp:taxon-name>) from the Andaman Sea.</article-title> <source>Phuket Marine Biological Center Special Publication</source> <volume>24</volume>: <fpage>249</fpage>–<lpage>343</lpage>.</mixed-citation></ref><ref id="B4"><mixed-citation xmlns:xlink="http://www.w3.org/1999/xlink" xlink:type="simple">
          <person-group><name name-style="western"><surname>Blake</surname><given-names>JA</given-names></name></person-group> (<year>2000</year>) <article-title>Chapter 4. Family <tp:taxon-name><tp:taxon-name-part taxon-name-part-type="family">Capitellidae</tp:taxon-name-part></tp:taxon-name> Grube, 1862.</article-title> In: <person-group><name name-style="western"><surname>Blake</surname><given-names>JA</given-names></name><name name-style="western"><surname>Hilbig</surname><given-names>B</given-names></name><name name-style="western"><surname>Scott</surname><given-names>PV</given-names></name></person-group> (<role>Eds</role>) <issue-title>Taxonomic Atlas of the Santa Maria Basin and Western Santa Barbara Channel.</issue-title> <source><tp:taxon-name><tp:taxon-name-part taxon-name-part-type="phylum">Annelida</tp:taxon-name-part></tp:taxon-name> Part 4. <tp:taxon-name><tp:taxon-name-part taxon-name-part-type="class">Polychaeta</tp:taxon-name-part></tp:taxon-name>: <tp:taxon-name><tp:taxon-name-part taxon-name-part-type="family">Flabelligeridae</tp:taxon-name-part></tp:taxon-name> to <tp:taxon-name><tp:taxon-name-part taxon-name-part-type="family">Sternaspidae</tp:taxon-name-part></tp:taxon-name>. Santa Barbara Museum of Natural History, California</source>, <fpage>47</fpage>–<lpage>96</lpage>.</mixed-citation></ref><ref id="B5"><mixed-citation xmlns:xlink="http://www.w3.org/1999/xlink" xlink:type="simple">
          <person-group><name name-style="western"><surname>Capaccioni-Azzati</surname><given-names>R</given-names></name><name name-style="western"><surname>Martín</surname><given-names>D</given-names></name></person-group> (<year>1992</year>) <article-title><italic><tp:taxon-name><tp:taxon-name-part taxon-name-part-type="genus">Pseudomastus</tp:taxon-name-part> <tp:taxon-name-part taxon-name-part-type="species">deltaicus</tp:taxon-name-part></tp:taxon-name></italic> gen. et sp. n. (<tp:taxon-name><tp:taxon-name-part taxon-name-part-type="class">Polychaeta</tp:taxon-name-part></tp:taxon-name>: <tp:taxon-name><tp:taxon-name-part taxon-name-part-type="family">Capitellidae</tp:taxon-name-part></tp:taxon-name>) from a shallow water bay in the north-western Mediterranean Sea.</article-title> <source>Zoologica Scripta</source> <volume>21</volume>: <fpage>247</fpage>–<lpage>250</lpage>. doi: <ext-link xlink:type="simple" ext-link-type="doi" xlink:href="10.1111/j.1463-6409.1992.tb00328.x">10.1111/j.1463-6409.1992.tb00328.x</ext-link></mixed-citation></ref><ref id="B12"><mixed-citation xmlns:xlink="http://www.w3.org/1999/xlink" xlink:type="simple">
          <person-group><name name-style="western"><surname>Fredette</surname><given-names>T</given-names></name></person-group> (<year>1982</year>) <article-title>Evidence of ontogenetic setal changes in <italic><tp:taxon-name><tp:taxon-name-part taxon-name-part-type="genus">Heteromastus</tp:taxon-name-part> <tp:taxon-name-part taxon-name-part-type="species">filiformis</tp:taxon-name-part></tp:taxon-name></italic> (<tp:taxon-name><tp:taxon-name-part taxon-name-part-type="class">Polychaeta</tp:taxon-name-part></tp:taxon-name>: <tp:taxon-name><tp:taxon-name-part taxon-name-part-type="family">Capitellidae</tp:taxon-name-part></tp:taxon-name>).</article-title> <source>Proceedings of the Biological Society of Washington</source> <volume>95</volume>: <fpage>194</fpage>–<lpage>197</lpage>. <ext-link xlink:type="simple" ext-link-type="uri" xlink:href="http://www.biodiversitylibrary.org/part/48248#/summary">http://www.biodiversitylibrary.org/part/48248#/summary</ext-link></mixed-citation></ref><ref id="B3"><mixed-citation xmlns:xlink="http://www.w3.org/1999/xlink" xlink:type="simple">
          <person-group><name name-style="western"><surname>Blake</surname><given-names>JA</given-names></name></person-group> (<year>2009</year>) <article-title>Redescription of <italic><tp:taxon-name><tp:taxon-name-part taxon-name-part-type="genus">Capitella</tp:taxon-name-part> <tp:taxon-name-part taxon-name-part-type="species">capitata</tp:taxon-name-part></tp:taxon-name></italic> (Fabricius) from West Greenland and designation of a neotype (<tp:taxon-name><tp:taxon-name-part taxon-name-part-type="class">Polychaeta</tp:taxon-name-part></tp:taxon-name>, <tp:taxon-name><tp:taxon-name-part taxon-name-part-type="family">Capitellidae</tp:taxon-name-part></tp:taxon-name>).</article-title> <source>Zoosymposia</source> <volume>2</volume>: <fpage>55</fpage>–<lpage>80</lpage>. <ext-link xlink:type="simple" ext-link-type="uri" xlink:href="http://www.mapress.com/zoosymposia/content/2009/v2/f/v002p055-080.pdf">http://www.mapress.com/zoosymposia/content/2009/v2/f/v002p055-080.pdf</ext-link></mixed-citation></ref></ref-list></tp:taxon-treatment>
